# Supplementary material for: Synthesis, In Vitro, and In Silico Analysis of the Antioxidative Activity of Dapsone Imine Derivatives
Source: Molecules. 2021 Sep 22;26(19):5747. doi: 10.3390/molecules26195747 (PMC8510498; doi:10.3390/molecules26195747)
Supplement: Supplementary file 1 [file molecules-26-05747-s001.zip]

Archive with 1 entries (1 files):
- molecules-1375140-supplementary.pdf
